# Supplementary material for: Minimal clinically important change of knee flexion in people with knee osteoarthritis after non-surgical interventions using a meta-analytical approach
Source: Syst Rev. 2024 Feb 1;13:50. doi: 10.1186/s13643-023-02393-0 (PMC10832130; doi:10.1186/s13643-023-02393-0)
Supplement: Supplementary file 4 — Additional file 4. Changes in knee flexion, pain and function after interventions. [file 13643_2023_2393_MOESM4_ESM.zip]

Archive with 2 entries (2 files):
- Additional file 4AR1.csv
- Additional file 4BR1.csv
