# Supplementary material for: Minimal clinically important change of knee flexion in people with knee osteoarthritis after non-surgical interventions using a meta-analytical approach
Source: Syst Rev. 2024 Feb 1;13:50. doi: 10.1186/s13643-023-02393-0 (PMC10832130; doi:10.1186/s13643-023-02393-0)
Supplement: Supplementary file 4 — Additional file 4. Changes in knee flexion, pain and function after interventions. [file 13643_2023_2393_MOESM4_ESM.zip › Additional file 4AR1.csv]

Study	Groups	treatment	measurement.tool	index_bilat	position	active_passive_NR	flexion.change	SE_flexion.change	pain.category	pain.change_VAS	SE_pain.change
Abolhasani, 2019	G1	Non_pharm	Gonio	Index	supine	active	14.86	2.04784605607642	general	-15	1.59288853268238
Abolhasani, 2019	G2	Non_pharm	Gonio	Index	supine	active	0.149999999999991	2.04461596341949	general	-0.770000000000003	1.77115113171094
Alfredo, 2011	G1	Non_pharm	Gonio	Index	supine	NR	-0.0999999999999943	1.29772146472192	general	-19.6	3.51022791282845
Alfredo, 2011	G2	Non_pharm	Gonio	Index	supine	NR	3.85000000000001	1.89015726858905	general	-3.9	3.000599940012
Alfredo, 2020	G1	Non_pharm	Gonio	Bilateral	supine	NR	1.325	3.54230504050682	activity	-7.8	4.74489795918367
Alfredo, 2020	G2	Non_pharm	Gonio	Bilateral	supine	NR	0.325	2.26004535352723	activity	-24.4	4.8469387755102
Alfredo, 2020	G3	Non_pharm	Gonio	Bilateral	supine	NR	14.825	3.60338521393425	activity	-58.8	5.17857142857143
Alfredo, 2020	G4	Non_pharm	Gonio	Bilateral	supine	NR	7.175	5.737801843912	activity	-47.1	8.97959183673469
Alfredo, 2020	G5	Non_pharm	Gonio	Bilateral	supine	NR	5.9	1.57980062033157	activity	-13.7	5
Alfredo, 2020	G1	Non_pharm	Gonio	Bilateral	supine	NR	1.325	3.54230504050682	rest	-5.8	7.5
Alfredo, 2020	G2	Non_pharm	Gonio	Bilateral	supine	NR	0.325	2.26004535352723	rest	-29.8	6.47959183673469
Alfredo, 2020	G3	Non_pharm	Gonio	Bilateral	supine	NR	14.825	3.60338521393425	rest	-25	3.41836734693878
Alfredo, 2020	G4	Non_pharm	Gonio	Bilateral	supine	NR	7.175	5.737801843912	rest	-18.2	7.14285714285714
Alfredo, 2020	G5	Non_pharm	Gonio	Bilateral	supine	NR	5.9	1.57980062033157	rest	-13.3	9.03061224489796
Alkhawajah, 2019	G1	Non_pharm	Gonio	Index	supine	active	15.1	1.14795918367347	immediate pain after treatment	-27	2.29591836734694
Alkhawajah, 2019	G2	Non_pharm	Gonio	Index	supine	active	2.4	1.12244897959184	immediate pain after treatment	-5	2.29591836734694
Alpay and sahin, 2022	G1	Non_pharm	Gonio	Index	NR	NR	2.4	0.97	general	-30	2.1510230124292
Alpay and sahin, 2022	G2	Non_pharm	Gonio	Index	NR	NR	1.93	1.12	general	-20.7	2.51149357952594
Arslan and Kul, 2022	G1	Non_pharm	Gonio	Bilateral	NR	active	6.5	0.9311	general	-38	1.90297182720815
Arslan and Kul, 2022	G2	Non_pharm	Gonio	Bilateral	NR	active	8.5	1.0866	general	-44	1.4422205101856
Askari, 2019	G1	Non_pharm	Gonio	Index	supine	NR	12.62	4.46811683879309	general	-13.36	1.84418118831072
Askari, 2019	G2	Pharm	Gonio	Index	supine	NR	7.22	4.82705143249115	general	-14.69	1.72247348125218
Assar, 2020	G1	Non_pharm	Inclino	Index	prone	passive	19.7	0.868107776207028	activity	-42	3.83695481107378
Assar, 2020	G2	Non_pharm	Inclino	Index	prone	passive	11.5	1.27551732424317	activity	-40	3.69872350352869
Aydogdu, 2017	G1	Non_pharm	Gonio	Index	NR	NR	13.04	1.10350693292811	general	-10.1	1.0971321614062
Aydogdu, 2017	G2	Non_pharm	Gonio	Index	NR	NR	10	1.1493287209827	general	-21.1	1.25430619215112
Benedetti, 2017	G1	Non_pharm	NR	Index	NR	NR	4.3	1.53362316101447	general	-14	5.84237394672177
Benedetti, 2017	G2	Non_pharm	NR	Index	NR	NR	0.7	0.620752231839188	general	-1	4.01663208837122
Busquier, 1997	G1	Pharm	Gonio	Index	NR	NR	12.42	0.424325284053348	general	-33.82	0.40243719838992
Busquier, 1997	G2	Pharm	Gonio	Index	NR	NR	8.05999999999999	0.460283437878871	general	-34.8	0.435218288199256
Costa, 2020	G1	Mixed	Gonio	Bilateral	NR	active	9.39193548387097	1.38505941123461	general	-50	1.72558685669543
Costa, 2020	G2	Mixed	Gonio	Bilateral	NR	active	5.76724137931035	1.71185434822119	general	-29.5	2.37870763230793
Costa, 2020	G3	Non_pharm	Gonio	Bilateral	NR	active	6.83333333333333	2.69747490299219	general	-43	2.10315239580968
Deniz, 2009	G1	Mixed	NR	Index	NR	NR	3.25	0.940247839667819	activity	-29.5	1.3887584383182
Deniz, 2009	G2	Mixed	NR	Index	NR	NR	4.5	1.17902078013918	activity	-28.5	1.10018180315801
Deniz, 2009	G3	Mixed	NR	Index	NR	NR	0.5	1.15561780013982	activity	-15.5	1.52029602380589
Deniz, 2009	G4	Non_pharm	NR	Index	NR	NR	0.25	1.18300676244897	activity	-8.5	1.47541519580083
Deniz, 2009	G1	Mixed	NR	Index	NR	NR	3.25	0.940247839667819	rest	-23	1.76500708213877
Deniz, 2009	G2	Mixed	NR	Index	NR	NR	4.5	1.17902078013918	rest	-20	1.68074388292803
Deniz, 2009	G3	Mixed	NR	Index	NR	NR	0.5	1.15561780013982	rest	-10.5	2.02039600078796
Deniz, 2009	G4	Non_pharm	NR	Index	NR	NR	0.25	1.18300676244897	rest	-7.5	1.70559373826243
Dogan, 2022	G1	Non_pharm	Gonio	Index	NR	active	3	0.704677688534831	rest	-11	1.1135775095091
Dogan, 2022	G2	Non_pharm	Gonio	Index	NR	active	3	0.509901951359279	rest	-5	0.811035004039763
Dogan, 2022	G1	Non_pharm	Gonio	Index	NR	active	3	0.704677688534831	activity	-17	1.10492102890195
Dogan, 2022	G2	Non_pharm	Gonio	Index	NR	active	3	0.509901951359279	activity	-13	0.707106781186547
Efetekhar, 2020	G1	Non_pharm	Gonio	Index	prone	NR	6.12	1.22376823608565	rest	-23	2.93367346938776
Efetekhar, 2020	G2	Non_pharm	Gonio	Index	prone	NR	5.8	2.02615623556257	rest	-23.6	3.21428571428571
Efetekhar, 2020	G3	Non_pharm	Gonio	Index	prone	NR	-0.22	0.7145818866493	rest	-6.5	2.21938775510204
Elgendy, 2020	G1	Non_pharm	Gonio	Index	supine	active	59.8	0.877689897147937	general	-56.4	1.202848471107
Elgendy, 2020	G2	Pharm	Gonio	Index	supine	active	58.6	0.968666896077055	general	-56.4	1.33659600810749
Elgendy, 2020	G3	Non_pharm	Gonio	Index	supine	active	36.46	0.774351628424997	general	-33.1	0.790724000169746
ElGendy, 2022	G1	Non_pharm	Gonio-laser	Bilateral	NR	NR	26.71	0.46	general	-59.495	1.02335559150603
ElGendy, 2022	G2	Non_pharm	Gonio-laser	Bilateral	NR	NR	7.37	0.44	general	-27.665	0.798492329330721
Fakhari, 2021	G1	Pharm	Gonio	Index	NR	active	9.67	0.338955913226353	general	-55.6	0.719521445900754
Fakhari, 2021	G2	Non_pharm	Gonio	Index	NR	active	6.04000000000001	0.40779542801644	general	-30	0.621414157833208
Filho, 2017	G1	Non_pharm	Gonio	Index	NR	NR	7.5	0.869763697155089	general	-23	0.52704627669473
Filho, 2017	G2	Mixed	Gonio	Index	NR	NR	15.6	1.20838735511424	general	-50	0.926162932629987
Filho, 2017	G3	Pharm	Gonio	Index	NR	NR	1.90000000000001	1.66984363872124	general	-34	1.46666666666667
Forogh, 2016	G1	Pharm	Gonio	Index	prone	active	4.60000000000001	1.13718719083286	general	-36.2	1.6580216876821
Forogh, 2016	G2	Pharm	Gonio	Index	prone	active	3.80000000000001	1.40005580245932	general	-12.5	2.09711483352724
Fung, 2021	G1	Non_pharm	Gonio	Index	NR	active	-0.640000000000001	0.761128605021447	general	-17.6	1.00274337534337
Fung, 2021	G2	Non_pharm	Gonio	Index	NR	active	-1.94000000000001	0.910510427592307	general	-14.8	0.87678636238226
Gungen, 2012	G1	Non_pharm	Gonio	Index	supine	NR	0.599999999999994	1.06734672199024	activity	-17	2.0614153163727
Gungen, 2012	G2	Non_pharm	Gonio	Index	supine	NR	0	0.742857142857143	activity	-22	2.14761376833899
Gungen, 2012	G1	Non_pharm	Gonio	Index	supine	NR	0.599999999999994	1.06734672199024	rest	-12	2.00904981997419
Gungen, 2012	G2	Non_pharm	Gonio	Index	supine	NR	0	0.742857142857143	rest	-14	1.71692917879238
Gungen, 2012	G1	Non_pharm	Gonio	Index	supine	NR	0.599999999999994	1.06734672199024	night	-13	2.57142857142857
Gungen, 2012	G2	Non_pharm	Gonio	Index	supine	NR	0	0.742857142857143	night	-18	2.10387828898805
Gur, 2003	G1	Non_pharm	Gonio	Bilateral	NR	active	12.5584905660377	0.514401435317953	movement	-37.4	1.23570043115456
Gur, 2003	G2	Non_pharm	Gonio	Bilateral	NR	active	11.4307692307692	0.396374863101541	movement	-36.4	0.76652172542959
Gur, 2003	G3	Non_pharm	Gonio	Bilateral	NR	active	5.2	0.339889393773916	movement	-24.4	1.04321085543091
Gur, 2003	G1	Non_pharm	Gonio	Bilateral	NR	active	12.5584905660377	0.514401435317953	rest	-19.9	1.26794672162867
Gur, 2003	G2	Non_pharm	Gonio	Bilateral	NR	active	11.4307692307692	0.396374863101541	rest	-20	0.669759492487996
Gur, 2003	G3	Non_pharm	Gonio	Bilateral	NR	active	5.2	0.339889393773916	rest	-9.6	0.878002784100876
Gur, 2003	G1	Non_pharm	Gonio	Bilateral	NR	active	12.5584905660377	0.514401435317953	flexion	-41.2	1.3476069324712
Gur, 2003	G2	Non_pharm	Gonio	Bilateral	NR	active	11.4307692307692	0.396374863101541	flexion	-43.6	0.721726325478632
Gur, 2003	G3	Non_pharm	Gonio	Bilateral	NR	active	5.2	0.339889393773916	flexion	-29.6	0.900888450364416
Ho, 2021	G1	Non_pharm	Gonio	Index	supine	NR	1.78	0.756142337505249	general	-3.9	1.23694416373478
Ho, 2021	G2	Non_pharm	Gonio	Index	supine	NR	9.45	0.738223460444749	general	-4.2	1.13299314622276
Kaya-Mutlu, 2017	G1	Non_pharm	Gonio	Index	supine	active	7.75	1.05151795039362	activity	-34.1	8.46938775510204
Kaya-Mutlu, 2017	G2	Non_pharm	Gonio	Index	supine	active	-0.329999999999998	1.08138620385303	activity	-23.8	4.71938775510204
Kaya-Mutlu, 2017	G1	Non_pharm	Gonio	Index	supine	active	7.75	1.05151795039362	rest	-6.6	5.94387755102041
Kaya-Mutlu, 2017	G2	Non_pharm	Gonio	Index	supine	active	-0.329999999999998	1.08138620385303	rest	-18.8	4.82142857142857
Kaya-Mutlu, 2017	G1	Non_pharm	Gonio	Index	supine	active	7.75	1.05151795039362	night	-28.7	8.41836734693878
Kaya-Mutlu, 2017	G2	Non_pharm	Gonio	Index	supine	active	-0.329999999999998	1.08138620385303	night	4.7	8.36734693877551
Kaya-Mutlu, 2018	G1	Non_pharm	Gonio	Bilateral	supine	active	8.025	1.82343541190096	rest	-38.95	5.97134975606056
Kaya-Mutlu, 2018	G2	Non_pharm	Gonio	Bilateral	supine	active	6.565	1.88265478955731	rest	-24.5	5.46067355218034
Kaya-Mutlu, 2018	G3	Non_pharm	Gonio	Bilateral	supine	active	5.08	3.00495532107789	rest	-14.5	5.53074520700177
Kaya-Mutlu, 2018	G1	Non_pharm	Gonio	Bilateral	supine	active	8.025	1.82343541190096	activity	-49.45	5.61803967998603
Kaya-Mutlu, 2018	G2	Non_pharm	Gonio	Bilateral	supine	active	6.565	1.88265478955731	activity	-30.45	5.2808587145478
Kaya-Mutlu, 2018	G3	Non_pharm	Gonio	Bilateral	supine	active	5.08	3.00495532107789	activity	-20.2	4.94493443979906
Kaya-Mutlu, 2018	G1	Non_pharm	Gonio	Bilateral	supine	active	8.025	1.82343541190096	night	-54	5.84815516962087
Kaya-Mutlu, 2018	G2	Non_pharm	Gonio	Bilateral	supine	active	6.565	1.88265478955731	night	-33.5	6.10213999817014
Kaya-Mutlu, 2018	G3	Non_pharm	Gonio	Bilateral	supine	active	5.08	3.00495532107789	night	-26.05	6.15977672757796
Khademi, 2014	G1	Non_pharm	Gonio	Index	NR	NR	8.31999999999999	0.259615099714943	general	-44.6	0.446374282413313
Khademi, 2014	G2	Non_pharm	Gonio	Index	NR	NR	-0.820000000000007	0.185607111932706	general	-20.85	0.524976189936267
Kus, 2023	G1	Non_pharm	Gonio	Index	supine	NR	3.62	0.78	activity	-35.8	1.52775252504382
Kus, 2023	G2	Non_pharm	Gonio	Index	supine	NR	6.41	0.84	activity	-42.4	1.27978405296449
Kus, 2023	G1	Non_pharm	Gonio	Index	supine	NR	3.62	0.78	rest	-21.4	1.6043019423482
Kus, 2023	G2	Non_pharm	Gonio	Index	supine	NR	6.41	0.84	rest	-26.4	1.43858051178545
Kus, 2023	G1	Non_pharm	Gonio	Index	supine	NR	3.62	0.78	night	-21.6	2.07248006289834
Kus, 2023	G2	Non_pharm	Gonio	Index	supine	NR	6.41	0.84	night	-31.9	1.87833037562618
Lizis, 2019	G1	Non_pharm	Gonio	Index	NR	active	20.3	0.919238815542512	activity	-45	2.12132034355964
Lizis, 2019	G2	Non_pharm	Gonio	Index	NR	active	8.9	1.21975919754679	activity	-25	1.76776695296637
Mendes, 2019	G1	Pharm	NR	Index	NR	NR	2.80000000000001	0.577256000225133	rest	-21	1.46412891146502
Mendes, 2019	G2	Pharm	NR	Index	NR	NR	3.7	0.623066806127529	rest	-24	1.38210132827975
Mendes, 2019	G3	Pharm	NR	Index	NR	NR	4.59999999999999	0.604581150340414	rest	-27	1.63482508581942
Mendes, 2019	G1	Pharm	NR	Index	NR	NR	2.80000000000001	0.577256000225133	movement	-21	1.0842094834863
Mendes, 2019	G2	Pharm	NR	Index	NR	NR	3.7	0.623066806127529	movement	-39	1.08796758655199
Mendes, 2019	G3	Pharm	NR	Index	NR	NR	4.59999999999999	0.620663745773017	movement	-21	1.4456126446484
Moezy, 2021	G1	Non_pharm	Gonio	Index	NR	active	1.61	0.204181062656542	general	-1	0.845776678199426
Moezy, 2021	G2	Non_pharm	Gonio	Index	NR	active	0.810000000000002	0.334011969602392	general	12.8	0.710732353750731
Nattapol, 2016	G1	Pharm	Gonio	Index	NR	active	3.40000000000001	0.394045682630834	general	-31	0.782304288624318
Nattapol, 2016	G2	Pharm	Gonio	Index	NR	active	4.59999999999999	0.450831061926011	general	-36	0.592188495042731
Nazari, 2019	G1	Non_pharm	NR	Index	NR	active	8.25999999999999	0.239668752888463	general	-28.9	0.316789449880446
Nazari, 2019	G2	Non_pharm	NR	Index	NR	active	7.47000000000001	0.245732465182044	general	-24.5	0.353898918399653
Nazari, 2019	G3	Non_pharm	NR	Index	NR	active	4.19999999999999	0.23900023244991	general	-13.6	0.434613493680176
Nidup, 2021	G1	Pharm	Gonio	Index	NR	NR	15.2	0.52577063008793	general	-33.2	0.629222469173502
Nidup, 2021	G2	Pharm	Gonio	Index	NR	NR	14.52	0.362344372564035	general	-21.6	0.700542379439116
Oktay, 2014	G1	Mixed	Gonio	Bilateral	NR	NR	0.600000000000009	2.90442167220946	rest	-15.75	2.47914148446594
Oktay, 2014	G2	Non_pharm	Gonio	Bilateral	NR	NR	0.650000000000006	2.87774985883068	rest	-8	1.98244747723616
Oktay, 2014	G1	Mixed	Gonio	Bilateral	NR	NR	0.600000000000009	2.90442167220946	walking	-12.5	1.37767648597194
Oktay, 2014	G2	Non_pharm	Gonio	Bilateral	NR	NR	0.650000000000006	2.87774985883068	walking	-11	1.25369713248456
Oktay, 2014	G1	Mixed	Gonio	Bilateral	NR	NR	0.600000000000009	2.90442167220946	movement	-14.25	2.80434065334438
Oktay, 2014	G2	Non_pharm	Gonio	Bilateral	NR	NR	0.650000000000006	2.87774985883068	movement	-11.5	1.93712738352438
Parfitt, 2006	G1	Mixed	Gonio	Index	supine	NR	2	2.89711186233068	rest	7.1	13.8975845794461
Parfitt, 2006	G2	Pharm	Gonio	Index	supine	NR	-3.2	4.83828482005762	rest	8	7.39972972479401
Parfitt, 2006	G1	Mixed	Gonio	Index	supine	NR	2	2.89711186233068	walking	7.1	11.3318766570868
Parfitt, 2006	G2	Pharm	Gonio	Index	supine	NR	-3.2	4.83828482005762	walking	16	11.700427342623
Parfitt, 2006	G1	Mixed	Gonio	Index	supine	NR	2	2.89711186233068	night	1.4	12.240564879589
Parfitt, 2006	G2	Pharm	Gonio	Index	supine	NR	-3.2	4.83828482005762	night	12	12.2696373214533
Parfitt, 2006	G1	Mixed	Gonio	Index	supine	NR	2	2.89711186233068	worst pain	5.7	15.875317769598
Parfitt, 2006	G2	Pharm	Gonio	Index	supine	NR	-3.2	4.83828482005762	worst pain	14	11.700427342623
Petrella, 2006	G1	Pharm	Gonio	Index	NR	NR	5.6	2.09797746269169	walking	-36	3.88514344942906
Petrella, 2006	G2	Pharm	Gonio	Index	NR	NR	5.9	2.56419467662318	walking	-36	4.07940062190051
Petrella, 2006	G1	Pharm	Gonio	Index	NR	NR	5.6	2.09797746269169	stepping	-16	4.66217213931487
Petrella, 2006	G2	Pharm	Gonio	Index	NR	NR	5.9	2.56419467662318	stepping	-15	5.05068648425777
Pinkaew, 2019	G2	Mixed	Gonio	Index	supine	active	1	1.06742798351926	general	-56	0.815746590553709
Prasaad, 2023	G1	Pharm	NR	Index	NR	NR	6.37	0.09	general	-16.81	0.942
Prasaad, 2023	G2	Pharm	NR	Index	NR	NR	1.18	0.09	general	-6.27	0.953
Samaan, 2023	G1	Non_pharm	Gonio	Index	NR	active	13	0.62	96.5	-36	0.752
Samaan, 2023	G2	Non_pharm	Gonio	Index	NR	active	4.55	0.42	96.9	-19	0.8
Samaan, 2023	G3	Non_pharm	Gonio	Index	NR	active	2.1	0.402	94.1	-10	0.8
Sari, 2019	G1	Non_pharm	Gonio	Index	NR	NR	6.33	1.37242850451308	general	-17.8	3.79473319220206
Sari, 2019	G2	Non_pharm	Gonio	Index	NR	NR	6.25	1.87618999274831	general	-14.6	4.10121933088198
Shin, 2017	G1	Pharm	Gonio	Index	supine	active	5.16000000000003	1.15729791390915	general	-16.7	2.2930819549399
Shin, 2017	G2	Mixed	Gonio	Index	supine	active	7	1.36022108088681	general	-19.2	3.5485717001508
Sterzi, 2016	G1	Mixed	NR	Index	NR	NR	4.40000000000001	0.934792719864426	rest	-12.8	2.42829103558391
Sterzi, 2016	G2	Mixed	NR	Index	NR	NR	4.10000000000001	1.08215352026716	rest	-22.6	1.5668811690998
Sterzi, 2016	G1	Mixed	NR	Index	NR	NR	4.40000000000001	0.934792719864426	activity	-28.2	1.79607848397694
Sterzi, 2016	G2	Mixed	NR	Index	NR	NR	4.10000000000001	1.08215352026716	activity	-10.3	1.34994792360056
Tasci, 2003	G1	Pharm	NR	Index	NR	active	7.66	0.672165628884028	rest	-18.6	0.761324872327504
Tasci, 2003	G2	Pharm	NR	Index	NR	active	6.14	0.750076905064847	rest	-21.6	0.737548863787765
Tasci, 2003	G1	Pharm	NR	Index	NR	active	7.66	0.672165628884028	weight bearing	-22.43	1.57975666558144
Tasci, 2003	G2	Pharm	NR	Index	NR	active	6.14	0.750076905064847	weight bearing	-26.3	1.26738002438111
Tasci, 2003	G1	Pharm	NR	Index	NR	active	7.66	0.672165628884028	walking	-30	1.65003161688941
Tasci, 2003	G2	Pharm	NR	Index	NR	active	6.14	0.750076905064847	walking	-31	1.42345789298941
Tasci, 2010	G1	Non_pharm	Gonio	Bilateral	NR	active	0.184999999999995	0.385768433066545	movement	-14.5	1.15684875406447
Tasci, 2010	G2	Non_pharm	Gonio	Bilateral	NR	active	0.270000000000003	0.386739048761222	movement	-16.4	1.18903364982164
Tasci, 2010	G3	Non_pharm	Gonio	Bilateral	NR	active	0.499999999999993	0.389836235885439	movement	-5.89999999999999	1.20583856267405
Terzi, 2017	G1	Non_pharm	Gonio	Bilateral	NR	NR	5.545	0.515765263182889	general	-23.1	0.690919786383561
Terzi, 2017	G2	Non_pharm	Gonio	Bilateral	NR	NR	5.47499999999999	0.551780108456841	general	-21.5	0.64658703377331
Terzi, 2017	G3	Non_pharm	Gonio	Bilateral	NR	NR	5.82	0.694680582074316	general	-13	1.0235993139679
Torri, 1994	G1	Pharm	Gonio	Index	NR	NR	10.02	0.408263216173207	general	-35.7	0.313488260600217
Torri, 1994	G2	Pharm	Gonio	Index	NR	NR	9.10000000000001	0.413009285140689	general	-38.49	0.30732509830696
Wang, 2018	G1	Pharm	Gonio	Index	NR	active	3.46000000000001	0.186630055933598	general	-3.36	0.0373638268323195
Wang, 2018	G2	Pharm	Gonio	Index	NR	active	3.66	0.18308619706454	general	-0.33	0.0348815455824742
Yurtkuran, 2006	G1	Non_pharm	Gonio	Index	prone	active	0.150000000000006	1.43024473430249	movement	-31.2	1.31832416230169
Yurtkuran, 2006	G2	Non_pharm	Gonio	Index	prone	active	6.68000000000001	0.57134227919873	movement	-21.9	1.43453390240411
