# Supplementary material for: Minimal clinically important change of knee flexion in people with knee osteoarthritis after non-surgical interventions using a meta-analytical approach
Source: Syst Rev. 2024 Feb 1;13:50. doi: 10.1186/s13643-023-02393-0 (PMC10832130; doi:10.1186/s13643-023-02393-0)
Supplement: Supplementary file 4 — Additional file 4. Changes in knee flexion, pain and function after interventions. [file 13643_2023_2393_MOESM4_ESM.zip › Additional file 4BR1.csv]

Study	Groups	pre_n	post_n	treatment	measurement.tool	index_bilat	position	active_passive_NR	flexion.change	SE_flexion.change	function.change	SE_function.change
Alfredo, 2011	G1	20	20	Non_pharm	Gonio	Index	supine	NR	-0.0999999999999943	1.29772146472192	-14.2647058823529	2.25686500762225
Alfredo, 2011	G2	20	20	Non_pharm	Gonio	Index	supine	NR	3.85000000000001	1.89015726858905	0.367647058823529	1.86247779299829
Alfredo, 2020	G1	20	20	Non_pharm	Gonio	Bilateral	supine	NR	1.325	3.54230504050682	-12.2058823529412	4.26920768307323
Alfredo, 2020	G2	20	20	Non_pharm	Gonio	Bilateral	supine	NR	0.325	2.26004535352723	-16.25	2.98619447779112
Alfredo, 2020	G3	20	20	Non_pharm	Gonio	Bilateral	supine	NR	14.825	3.60338521393425	-37.5	3.81902761104442
Alfredo, 2020	G4	20	20	Non_pharm	Gonio	Bilateral	supine	NR	7.175	5.737801843912	-21.1029411764706	3.72899159663866
Alfredo, 2020	G5	20	20	Non_pharm	Gonio	Bilateral	supine	NR	5.9	1.57980062033157	-3.52941176470588	2.61104441776711
Alkhawajah, 2019	G1	20	20	Non_pharm	Gonio	Index	supine	active	15.1	1.14795918367347	-0.441176470588235	1.61314525810324
Alkhawajah, 2019	G2	20	20	Non_pharm	Gonio	Index	supine	active	2.4	1.12244897959184	-2.35294117647059	1.61314525810324
Altinbilek, 2018	G1	44	44	Non_pharm	Gonio	Bilateral	NR	active	2.24999999999999	0.275	-12.2352941176471	2.18217203799272
Altinbilek, 2018	G2	41	41	Non_pharm	Gonio	Bilateral	NR	active	2.85	0.414562404123374	-6.58823529411765	2.88421162219011
Arslan and Kul, 2022	G1	26	26	Non_pharm	Gonio	Bilateral	NR	active	6.5	0.9311	-40	3.87474401774976
Arslan and Kul, 2022	G2	25	25	Non_pharm	Gonio	Bilateral	NR	active	8.5	1.0866	-41.4705882352941	3.9098845547962
Askari, 2019	G1	47	47	Non_pharm	Gonio	Index	supine	NR	12.62	4.46811683879309	-10.7647058823529	1.72308019963234
Askari, 2019	G2	47	47	Pharm	Gonio	Index	supine	NR	7.22	4.82705143249115	-13.1617647058824	2.01733861400617
Babaskin, 2019	G1	36	36	Mixed	Gonio	Index	NR	NR	15.8	1.25707872210942	-2.71764705882353	0.0571736672643896
Babaskin, 2019	G2	36	36	Mixed	Gonio	Index	NR	NR	5.09999999999999	0.857357409949352	-2.90588235294118	0.0676367962914257
Babaskin, 2019	G3	36	36	Pharm	Gonio	Index	NR	NR	0.600000000000009	1.13800778925061	-0.152941176470588	0.0665034687090481
Coleman, 2012	G1	71	71	Non_pharm	Gonio	Bilateral	NR	NR	0.5	0.0169599923644962	-7.35294117647059	0.0205043391396265
Deniz, 2009	G1	20	20	Mixed	NR	Index	NR	NR	3.25	0.940247839667819	-16.9852941176471	1.39962187491249
Deniz, 2009	G2	20	20	Mixed	NR	Index	NR	NR	4.5	1.17902078013918	-21.0294117647059	1.1530762225831
Deniz, 2009	G3	20	20	Mixed	NR	Index	NR	NR	0.5	1.15561780013982	-7.72058823529412	1.3963237230121
Deniz, 2009	G4	20	20	Non_pharm	NR	Index	NR	NR	0.25	1.18300676244897	-1.69117647058823	1.36329954160427
Draper, 2018	G1	9	9	Non_pharm	Inclino	Index	supine	active	-6.38	17.4234693877551	-20.7235294117647	3.85204081632653
Draper, 2018	G2	8	8	Non_pharm	Inclino	Index	supine	active	-2.22	13.6989795918367	-12.9470588235294	3.42737094837935
Dwyer, 2014	G1	26	26	Non_pharm	Inclino	Index	supine	NR	6.4	1.6	-10.8941176470588	4.30372148859544
Dwyer, 2014	G2	26	26	Non_pharm	Inclino	Index	supine	NR	5.2	1.6	-12.3823529411765	4.63085234093638
Dwyer, 2014	G3	26	26	Non_pharm	Inclino	Index	supine	NR	9.7	4.8	-18.6764705882353	5.73229291716687
Efetekhar, 2020	G1	23	23	Non_pharm	Gonio	Index	prone	NR	6.12	1.22376823608565	-8.44117647058824	1.7406962785114
Efetekhar, 2020	G2	22	22	Non_pharm	Gonio	Index	prone	NR	5.8	2.02615623556257	-12.8382352941176	2.48349339735894
Efetekhar, 2020	G3	22	22	Non_pharm	Gonio	Index	prone	NR	-0.22	0.7145818866493	-1.91176470588235	0.618997599039616
Fung, 2021	G1	31	31	Non_pharm	Gonio	Index	NR	active	-0.640000000000001	0.761128605021447	-13	1.0481458779567
Fung, 2021	G2	34	34	Non_pharm	Gonio	Index	NR	active	-1.94000000000001	0.910510427592307	-13.67	0.991905038567872
Gungen, 2012	G1	21	21	Non_pharm	Gonio	Index	supine	NR	0.599999999999994	1.06734672199024	-7.79411764705882	1.88439119505265
Gungen, 2012	G2	21	21	Non_pharm	Gonio	Index	supine	NR	0	0.742857142857143	-8.38235294117647	2.03100549646327
Hewlings, 2019	G1	44	44	Pharm	Gonio	Index	supine	active	0.2	1.01270340268915	-8.82352941176471	3.83761289440099
Hewlings, 2019	G2	44	44	Pharm	Gonio	Index	supine	active	0.3	0.778182614697978	-8.23529411764706	3.22622848720475
Ho, 2021	G1	36	36	Non_pharm	Gonio	Index	supine	NR	1.78	0.756142337505249	-10.6323529411765	1.03809444512544
Ho, 2021	G2	35	35	Non_pharm	Gonio	Index	supine	NR	9.45	0.738223460444749	-0.235294117647054	0.950267097169823
Kaya-Mutlu, 2018	G1	21	21	Non_pharm	Gonio	Bilateral	supine	active	8.025	1.82343541190096	30.7	3.41836734693878
Kaya-Mutlu, 2018	G2	21	21	Non_pharm	Gonio	Bilateral	supine	active	6.565	1.88265478955731	28.7	4.8469387755102
Kaya-Mutlu, 2018	G3	22	22	Non_pharm	Gonio	Bilateral	supine	active	5.08	3.00495532107789	17.2	3.95408163265306
Lizis, 2017	G1	20	20	Non_pharm	Gonio	Index	prone	NR	15	1.58113883008419	-27.9411764705882	1.86016332951081
Lizis, 2017	G2	20	20	Non_pharm	Gonio	Index	prone	NR	2	1.26491106406735	-16.1764705882353	2.79024499426622
Lizis, 2019	G1	64	64	Non_pharm	Gonio	Index	NR	active	20.3	0.919238815542512	-30.5882352941176	3.09359216769115
Lizis, 2019	G2	64	64	Non_pharm	Gonio	Index	NR	active	8.9	1.21975919754679	-14.5588235294118	1.37781836040026
Lun, 2015	G1	37	37	Non_pharm	Gonio	Index	supine	active	1.89	0.936224489795918	-8.8	2.54336734693878
Lun, 2015	G2	34	34	Non_pharm	Gonio	Index	supine	active	3.12	0.816326530612245	-16.2	2.84183673469388
Ma, 2023	G1	42	42	Non_pharm	Gonio	Index	NR	active	17.87	0.72	-27.8235294117647	0.497112076693142
Ma, 2023	G2	35	35	Mixed	Gonio	Index	NR	active	8.63	0.86	-17.6764705882353	0.618533634552108
Mendes, 2019	G1	35	35	Pharm	NR	Index	NR	NR	2.80000000000001	0.577256000225133	-14.4117647058823	1.05028518094871
Mendes, 2019	G2	35	35	Pharm	NR	Index	NR	NR	3.7	0.623066806127529	-23.2352941176471	1.0428635757086
Mohamed and Alatawi, 2023	G1	20	20	Non_pharm	Gonio	Index	prone	NR	8.85	0.68	-22.4264705882353	1.10870747559308
Mohamed and Alatawi, 2023	G2	20	20	Non_pharm	Gonio	Index	prone	NR	9.15	0.69	-10.1470588235294	0.686789897510002
Mendes, 2019	G3	35	35	Pharm	NR	Index	NR	NR	4.59999999999999	0.604581150340414	-11.3235294117647	1.01408336197488
Nazari, 2019	G1	30	30	Non_pharm	NR	Index	NR	active	8.25999999999999	0.239668752888463	-29.3676470588235	0.225717064048537
Nazari, 2019	G2	30	30	Non_pharm	NR	Index	NR	active	7.47000000000001	0.245732465182044	-25.5294117647059	0.173705184047608
Nazari, 2019	G3	30	30	Non_pharm	NR	Index	NR	active	4.19999999999999	0.23900023244991	-12.5441176470588	0.207154102038897
Oktay, 2014	G1	20	20	Mixed	Gonio	Bilateral	NR	NR	0.600000000000009	2.90442167220946	-8.99999999999999	2.30022824954395
Oktay, 2014	G2	20	20	Non_pharm	Gonio	Bilateral	NR	NR	0.650000000000006	2.87774985883068	-13.4	1.15578977327194
Parfitt, 2006	G1	7	7	Mixed	Gonio	Index	supine	NR	2	2.89711186233068	0.205882352941176	8.52091724214906
Parfitt, 2006	G2	5	5	Pharm	Gonio	Index	supine	NR	-3.2	4.83828482005762	8.82352941176471	11.449305293139
Petrella, 2006	G1	53	53	Pharm	Gonio	Index	NR	NR	5.6	2.09797746269169	-33.6764705882353	7.99882474882453
Petrella, 2006	G2	53	53	Pharm	Gonio	Index	NR	NR	5.9	2.56419467662318	-39.7058823529412	7.94169028633292
Prasaad, 2023	G1	46	46	Pharm	NR	Index	NR	NR	6.37	0.09	-14	0.886186259742568
Prasaad, 2023	G2	45	45	Pharm	NR	Index	NR	NR	1.18	0.09	-3.54	0.649321012887907
Rahlf, 2019	G1	44	44	Non_pharm	Gonio	Index	supine	active	0.6	0.953007202109579	-8	2.1320071635561
Rahlf, 2019	G2	43	43	Non_pharm	Gonio	Index	supine	active	-0.96	1.15596732874086	-2.9	2.39388756511633
Sari, 2019	G1	45	45	Non_pharm	Gonio	Index	NR	NR	6.33	1.37242850451308	-5.75	1.83226087956815
Sari, 2019	G2	36	36	Non_pharm	Gonio	Index	NR	NR	6.25	1.87618999274831	-6.07352941176471	1.56326057997614
Shin, 2017	G1	13	13	Pharm	Gonio	Index	supine	active	5.16000000000003	1.15729791390915	-5.51470588235294	1.96114634376816
Shin, 2017	G2	12	12	Mixed	Gonio	Index	supine	active	7	1.36022108088681	-12.6617647058824	2.94352132835105
Yurtkuran, 2006	G1	27	27	Non_pharm	Gonio	Index	prone	active	0.150000000000006	1.43024473430249	-9.48529411764706	1.57831258734114
Yurtkuran, 2006	G2	25	25	Non_pharm	Gonio	Index	prone	active	6.68000000000001	0.57134227919873	-18.6470588235294	1.28376716404802
Zaidi, 2009	G1	20	20	Pharm	Gonio	Index	prone	active	6.44999999999999	0.813347773095863	-30.5441176470588	5.13654388134499
Zaidi, 2009	G2	20	20	Pharm	Gonio	Index	prone	active	0.900000000000006	1.05543356020168	-10.0441176470588	0.858312196691635
